# Supplementary material for: Genome-wide analysis of DUF221 domain-containing gene family in Oryza species and identification of its salinity stress-responsive members in rice
Source: PLoS One. 2017 Aug 28;12(8):e0182469. doi: 10.1371/journal.pone.0182469 (PMC5573286; doi:10.1371/journal.pone.0182469)
Supplement: S2 Table — (XLSX) [file pone.0182469.s010.xlsx]

## Sheet: Rice-Orthologues
Supplementary Table 2. List of orthologous genes of rice and Arabidopsis in different plant species with their genomic location and percent identity.
Gene	Orthologous Sps	Orthologue/Ensembl Identifier	Location	% identity
OsDDP1
	Zea mays	GRMZM2G021194	3:227851107-227862209:1	90
	Brachypodium distachyon distachyon	BRADI2G40490	2:40635240-40648923:-1	92
	Arabidopsis thaliana thaliana	AT1G11960	1:4039711-4043880:-1	70
		AT1G62320	1:23041668-23044855	68
		AT3G21620	3:7610958-7614461:-1	71
		AT4G04340	4:2122685-2126844:1	70
		AT4G15430	4:8827876-8831504:1	67
		AT4G22120	4:11715776-11719828:-1	71
	Vitis vinifera vinifera	VIT_10s0116g00940	10:435835-449969:1	73
		VIT_12s0059g01090	12:5995014-6007069:-1	71
	Populus trichocarpa trichocarpa	POPTR_0002s21480	2:17976841-17982017:-1	72
		POPTR_0004s00750	4:319909-326448:1	66
		POPTR_0004s00760	4:333522-337941:1	69
		POPTR_0011s01450	11:1019461-1022587:-1	64
		POPTR_0011s01460	11:1023572-1030722:-1	70
		POPTR_0014s15430	14:11488102-11497806:-1	73
		POPTR_0796s00210	scaffold_796:3093-9964:1	70
	Physcomitrella patens	NA
	Selaginella moellendorfii	SELMODRAFT_150725	GL377593:1405166-1408156:1	60
		SELMODRAFT_442177	GL377587:1076184-1079193:1	60
	Amborella trichopoda	NA
OsDDP2
	Zea maize	GRMZM2G402708	8:158106071-158110215:-1	78
	Brachypodium distachyon	BRADI2G60810	2:58070378-58075064:1	82
	Arabidopsis thaliana	AT3G54510	20180292-20183509:1	55
	Vitis vinifera	VIT_13s0019g00790	13_random:2662086-2668504:-1	53
	Populus trichocarpa	POPTR_0003s19990	3:18620972-18626141:-1	53
	Physcomitrella patens	PP1S68_134V6	DS544957.1:634828-638136:1	32
		PP1S78_98V6	DS544967.1:568549-573389:1	34
	Selaginella moellendorfii	SELMODRAFT_156268	GL377625:556756-559610:-1	39
		SELMODRAFT_450821	GL377565:923164-926205:1	39
	Amborella trichopoda	NA
OsDDP3
	Zea maize	GRMZM2G409093	1:257374446-257384809:1	37
	Brachypodium distachyon	BRADI1G12670	1:9546238-9552648:1	38
	Arabidopsis thaliana	AT1G10090	1:3290311-3296198:-1	23
	Vitis vinifera	VIT_18s0001g08490	18:6935594-6939798:-1	37
	Populus trichocarpa	POPTR_0002s11450	2:8489816-8497590:-1	27
	Physcomitrella patens	PP1S68_134V6	DS544957.1:634828-638136:1	17
		PP1S78_98V6	DS544967.1:568549-573389:1	16
	Selaginella moellendorfii	SELMODRAFT_156268	GL377625:556756-559610:-1	18
		SELMODRAFT_450821	GL377565:923164-926205:1	18
	Amborella trichopoda	AMTR_s00044p00184510	AmTr_v1.0_scaffold00044:3158830-3216075:1	28
OsDDP4
	Zea maize	GRMZM2G164470	5:9382504-9387602:1	79
	Brachypodium distachyon	BRADI1G10130	1:7302106-7305687:1	83
	Arabidopsis thaliana	AT1G10090	1:3290311-3296198:-1	49
	Vitis vinifera	VIT_18s0001g08490	18:6935594-6939798:-1	54
	Populus trichocarpa	POPTR_0002s11450	2:8489816-8497590:-1	54
	Physcomitrella patens	PP1S68_134V6	DS544957.1:634828-638136:1	32
		PP1S78_98V6	DS544967.1:568549-573389:1	36
	Selaginella moellendorfii	SELMODRAFT_156268	GL377625:556756-559610:-1	39
		SELMODRAFT_450821	GL377565:923164-926205:1	39
	Amborella trichopoda	AMTR_s00044p00184510	AmTr_v1.0_scaffold00044:3158830-3216075:1	57
OsDDP5
	Zea maize	GRMZM2G181206	6:148321071-148327478:-1	88
	Brachypodium distachyon	BRADI2G26180	2:24519409-24524949:1	91
	Arabidopsis thaliana	AT4G02900	4:1284066-1287747:1	65
	Vitis vinifera	VIT_07s0104g00360	7:1617644-1628903:1	71
	Populus trichocarpa	NA
	Physcomitrella patens	NA
	Selaginella moellendorfii	SELMODRAFT_150725	GL377593:1405166-1408156:1	54
		SELMODRAFT_442177	GL377587:1076184-1079193:1	54
	Amborella trichopoda	AMTR_s00025p00102970	AmTr_v1.0_scaffold00025:1260731-1270962:1	66
OsDDP6
	Zea maize	GRMZM2G456000	8:78524061-78529012:-1	84
	Brachypodium distachyon	BRADI2G39230	2:39350812-39356374:1	84
	Arabidopsis thaliana	AT1G11960	1:4039711-4043880:-1	68
		AT1G62320	1:23041668-23044855:-1	66
		AT3G21620	3:7610958-7614461:-1	67
		AT4G04340	4:2122685-2126844:1	68
		AT4G15430	4:8827876-8831504:1	63
		AT4G22120	4:11715776-11719828:-1	68
	Vitis vinifera	VIT_10s0116g00940	10:435835-449969:1	71
		VIT_12s0059g01090	12:5995014-6007069:-1	68
	Populus trichocarpa	POPTR_0002s21480	2:17976841-17982017:-1	69
		POPTR_0004s00750	4:319909-326448:1	64
		POPTR_0004s00760	4:333522-337941:1	67
		POPTR_0011s01450	11:1019461-1022587:-1	64
		POPTR_0011s01460	11:1023572-1030722:-1	67
		POPTR_0014s15430	14:11488102-11497806:-1	70
		POPTR_0796s00210	scaffold_796:3093-9964:1	68
	Physcomitrella patens	NA
	Selaginella moellendorfii	SELMODRAFT_150725	GL377593:1405166-1408156:1	56
		SELMODRAFT_442177	GL377587:1076184-1079193:1	57
	Amborella trichopoda	NA
OsDDP7
	Zea maize	NA
	Brachypodium distachyon	BRADI1G58380	1:57193019-57197452:-1	84
	Arabidopsis thaliana	AT1G30360	1:10715665-10718997:1	55
	Vitis vinifera	VIT_10s0003g04180	10:7091588-7097924:1	62
	Populus trichocarpa	POPTR_0001s36870	1:35623640-35628024:-1	62
	Physcomitrella patens	PP1S11_376V6	DS544900.1:2720991-2724431:-1	45
		PP1S127_22V6	DS545016.1:107177-110797:-1	44
		PP1S213_49V6	DS545102.1:351880-356488:-1	47
		PP1S46_172V6	DS544935.1:1317557-1321426:-1	45
		PP1S53_138V6	DS544942.1:880023-883679:-1	43
		PP1S86_71V6	DS544975.1:633382-637333:1	46
		PP1S87_23V6	DS544976.1:277201-280702:1	46
	Selaginella moellendorfii	SELMODRAFT_41460	GL377640:402402-404771:-1	45
		SELMODRAFT_41467	GL377676:213089-215450:1	46
	Amborella trichopoda	AMTR_s00092p00051600	AmTr_v1.0_scaffold00092:488642-496247:1	58
OsDDP8
	Zea maize	GRMZM2G128641	1:105768302-105774413:-1	81
	Brachypodium distachyon	BRADI3G34540	3:36903675-36909328:-1	85
	Arabidopsis thaliana	AT1G32090	1:11540025-11544131:-1	64
	Vitis vinifera	VIT_02s0109g00230	2:12674747-12696922:1	70
	Populus trichocarpa	POPTR_0001s01610	1:1200822-1208185:1	68
		POPTR_0003s09900	3:11063948-11070350:-1	67
	Physcomitrella patens	NA
	Selaginella moellendorfii	SELMODRAFT_150725	GL377593:1405166-1408156:1	58
		SELMODRAFT_442177	GL377587:1076184-1079193:1	58
	Amborella trichopoda	AMTR_s00048p00143150	AmTr_v1.0_scaffold00048:2068468-2076404:-1	70
OsDDP9
	Zea maize	GRMZM2G039186	1:162423806-162438475:1	84
	Brachypodium distachyon	BRADI4G03360	4:2694504-2700751:1	83
	Arabidopsis thaliana	AT3G01100	3:34719-38529:-1	53
		AT1G69450	1:26106911-26110267:-1	50
	Vitis vinifera	NA
	Populus trichocarpa	POPTR_0004s11490	4:10231742-10241680:1	54
		POPTR_0008s09070	8:5619025-5627793:1	53
		POPTR_0010s17130	10:15853347-15859898:-1	48
	Physcomitrella patens	PP1S68_134V6	DS544957.1:634828-638136:1	35
		PP1S78_98V6	DS544967.1:568549-573389:1	36
	Selaginella moellendorfii	SELMODRAFT_156268	GL377625:556756-559610:-1	37
		SELMODRAFT_450821	GL377565:923164-926205:1	37
	Amborella trichopoda	AMTR_s00058p00059520	AmTr_v1.0_scaffold00058:592925-663676:1	56
OsDDP10
	Zea maize	GRMZM2G163059	3:92552434-92558350:-1	87
	Brachypodium distachyon	BRADI4G00860	4:433056-437238:1	83
	Arabidopsis thaliana	AT1G10090	1:3290311-3296198:-1	50
	Vitis vinifera	VIT_18s0001g08490	18:6935594-6939798:-1	56
	Populus trichocarpa	POPTR_0002s11450	POPTR_0002s11450	58
	Physcomitrella patens	PP1S68_134V6	DS544957.1:634828-638136:1	36
		PP1S78_98V6	DS544967.1:568549-573389:1	37
	Selaginella moellendorfii	SELMODRAFT_156268	GL377625:556756-559610:-1	40
		SELMODRAFT_450821	GL377565:923164-926205:1	40
	Amborella trichopoda	AMTR_s00044p00184510	AmTr_v1.0_scaffold00044:3158830-3216075:1	57

## Sheet: Rice orthologues in Wild Rice
Gene	Orthologous Sps	Orthologue/Ensembl Identifier	Location	% identity
OsDDP1
	Oryza barthi	OBART01G18660	1:16277603-16288405:-1	90
	Oryza brachyantha	OB01G28470	1:14857955-14866557:-1	95
	Oryza glaberima	ORGLA01G0152400	1:14242093-14250642:-1	100
	Oryza glumaepatula	OGLUM01G21990	1:22179366-22190217:-1	90
	Oryza longistaminata	OLONG_020772	OlongScf2936:6646:16196:1	100
	Oryza meridionalis	OMERI01G17320	1:18233889-18246034:-1	96
	Oryza nivara	ONIVA01G20950	1:18047332-18059117:-1	89
	Oryza punctata	NA
	Oryza rufipogon	ORUFI01G20770	1:17798059-17808492:-1	100
	Oryza sativa (indica)	BGIOSGA001480	1:21950957-21959382:-1	100
OsDDP2
	Oryza barthi	OBART01G43970	1:35614237-35618217:1	95
	Oryza brachyantha	OB01G53150	1:32794081-32797922:1	89
	Oryza glaberima	ORGLA01G0378500	1:31493280-31496968:1	98
	Oryza glumaepatula	OGLUM01G48280	1:45001080-45006842:1	98
	Oryza longistaminata	OLONG_002513	OlongScf933:220088:228105:-1	49
	Oryza meridionalis	OMERI01G40800	1:40487461-40496071:1	96
	Oryza nivara	ONIVA01G49970	1:41378965-41383821:1	97
	Oryza punctata	OPUNC01G42930	1:44739680-44746139:1	93
	Oryza rufipogon	ORUFI01G47420	1:38615455-38619945:1	99
	Oryza sativa (indica)	BGIOSGA005174	1:45883950-45887636:1	99
OsDDP3
	Oryza barthi	OBART03G29210	3:24370312-24378379:-1	47
	Oryza brachyantha	OB03G36630	3:21284158-21290849:-1	44
	Oryza glaberima	ORGLA03G0270800	3:24585868-24591850:-1	47
	Oryza glumaepatula	OGLUM03G29430	3:27959591-27967636:-1	47
	Oryza longistaminata	OLONG_002513	OlongScf933:220088:228105:-1	49
	Oryza meridionalis	OMERI03G25480	3:26983554-26993886:-1	47
	Oryza nivara	ONIVA03G30420	3:26099698-26107744:-1	47
	Oryza punctata	OPUNC03G26680	3:28919046-28925897:-1	38
	Oryza rufipogon	ORUFI03G30340	3:25154223-25161095:-1	47
	Oryza sativa (indica)	BGIOSGA010070	3:30593742-30600953:-1	46
OsDDP4
	Oryza barthi	OBART03G32620	3:27124511-27130367:-1	94
	Oryza brachyantha	OB03G39680	3:23853640-23860391:-1	89
	Oryza glaberima	ORGLA03G0295500	3:26715995-26720803:-1	99
	Oryza glumaepatula	OGLUM03G32250	3:30573108-30579007:-1	92
	Oryza longistaminata	OLONG_001144	OlongScf522:170585:175406:-1	99
	Oryza meridionalis	OMERI03G29380	3:30827394-30834120:-1	87
	Oryza nivara	ONIVA03G34130	3:29300774-29305584:-1	96
	Oryza punctata	OPUNC03G29780	3:32151749-32158538:-1	81
	Oryza rufipogon	ORUFI03G33990	3:28017645-28022463:-1	96
	Oryza sativa (indica)	BGIOSGA009887	3:33803177-33807986:-1	96
OsDDP5
	Oryza barthi	OBART05G15380	5:14916500-14922467:1	98
	Oryza brachyantha	OB05G23290	5:11834312-11840785:1	96
	Oryza glaberima	ORGLA05G0132500	5:14712301-14717517:1	100
	Oryza glumaepatula	OGLUM05G16250	5:19095050-19101075:1	98
	Oryza longistaminata	OLONG_005187	OlongScf3922:128766:134220:1	98
	Oryza meridionalis	OMERI01G19290	1:20682013-20688070:-1	98
	Oryza nivara	ONIVA05G15820	5:16856980-16863098:1	100
	Oryza punctata	OPUNC05G13410	5:19777768-19783755:1	99
	Oryza rufipogon	ORUFI05G16490	5:16515230-16521327:1	98
	Oryza sativa (indica)	BGIOSGA019816	5:20393788-20399002:1	98
OsDDP6
	Oryza barthi	OBART05G28100	5:24009923-24018226:1	100
	Oryza brachyantha	OB05G35570	5:19962398-19970675:1	92
	Oryza glaberima	ORGLA05G0244400	5:23067182-23073684:1	100
	Oryza glumaepatula	OGLUM05G29540	5:30236911-30245304:1	100
	Oryza longistaminata	OLONG_006975	OlongScf4637:139231:145263:-1	96
	Oryza meridionalis	OMERI05G23940	5:26438905-26450294:1	97
	Oryza nivara	ONIVA05G29990	5:27684627-27692995:1	100
	Oryza punctata	OPUNC05G25690	5:30882279-30890667:1	95
	Oryza rufipogon	ORUFI05G30070	5:26237742-26246080:1	100
	Oryza sativa (indica)	BGIOSGA020484	5:30950264-30956641:1	100
OsDDP7
	Oryza barthi	OBART07G03210	7:2449656-2454106:-1	98
	Oryza brachyantha	OB07G12430	7:1608527-1613388:-1	91
	Oryza glaberima	ORGLA07G0027500	7:2411885-2416334:-1	98
	Oryza glumaepatula	NA
	Oryza longistaminata	OLONG_026333	OlongScf1643:11081:15618:-1	99
	Oryza meridionalis	OMERI07G01790	7:1712496-1723432:-1	99
	Oryza nivara	ONIVA12G15810	12:17333143-17338215:1	97
	Oryza punctata	OPUNC07G03110	7:2564865-2568790:-1	95
	Oryza rufipogon	ORUFI07G02910	7:2332064-2338458:-1	100
	Oryza sativa (indica)	BGIOSGA024816	7:2576487-2580932:-1	100
OsDDP8
	Oryza barthi	OBART10G19750	10:19196399-19201378:-1	92
	Oryza brachyantha	OB10G26890	10:14486605-14492501:-1	88
	Oryza glaberima	ORGLA10G0149500	10:16734423-16739401:-1	92
	Oryza glumaepatula	OGLUM10G19820	10:22832588-22837574:-1	90
	Oryza longistaminata	OLONG_006315	OlongScf472:95846:100812:-1	89
	Oryza meridionalis	OMERI10G15050	10:17504125-17510993:1	97
	Oryza nivara	ONIVA08G27020	8:26694735-26700532:1	92
	Oryza punctata	OPUNC10G18200	10:25844334-25849531:-1	91
	Oryza rufipogon	ORUFI10G20980	10:20640378-20645357:-1	93
	Oryza sativa (indica)	BGIOSGA031326	10:22156100-22161077:-1	93
OsDDP9
	Oryza barthi	OBART12G17070	12:17677892-17684094:1	99
	Oryza brachyantha	OB12G24020	12:12970433-12986828:1	90
	Oryza glaberima	ORGLA12G0200500	Oglab12_unplaced162:117616-123292:-1	99
	Oryza glumaepatula	OGLUM12G18710	12:23531295-23537436:1	99
	Oryza longistaminata	OLONG_015581	OlongScf492:57796:63739:1	99
	Oryza meridionalis	OMERI11G15210	11:19611451-19622057:-1	100
	Oryza nivara	ONIVA12G15540	12:17078288-17084621:1	99
	Oryza punctata	OPUNC12G15540	12:24923606-24929804:1	97
	Oryza rufipogon	ORUFI12G18990	12:20470703-20476906:1	100
	Oryza sativa (indica)	BGIOSGA037680	12:19712522-19718197:1	99
OsDDP10
	Oryza barthi	OBART12G19800	12:20179351-20183593:-1	95
	Oryza brachyantha	OB12G26520	12:14950902-14955307:-1	92
	Oryza glaberima	ORGLA12G0171200	12:18606682-18610923:-1	99
	Oryza glumaepatula	OGLUM12G21550	12:26328118-26332382:-1	100
	Oryza longistaminata	OLONG_020093	OlongScf1443:213:4636:-1	90
	Oryza meridionalis	OMERI12G14910	12:19701496-19707450:1	98
	Oryza nivara	ONIVA03G07490	3:5424614-5430737:1	100
	Oryza punctata	OPUNC12G18080	12:27506423-27510656:-1	96
	Oryza rufipogon	ORUFI12G22120	12:23195169-23199409:-1	100
	Oryza sativa (indica)	BGIOSGA001873	1:11181175-11185413:-1	100

## Sheet: Arabidopsis-Orthologues
Gene	Orthologous Sps	Orthologue/Ensembl Identifier	Location	% identity
AtDDP1
	Zea maize	GRMZM2G163059	3:92552434-92558350:-1	54
		GRMZM2G164470	5:9382504-9387602:1	49
		GRMZM2G409093	1:257374446-257384809:1	51
	Brachypodium distachyon	BRADI1G10130	1:7302106-7305687:1	50
		BRADI1G12670	1:9546238-9552648:1	52
		BRADI4G00860	4:433056-437238:1	50
	Oryza sativa	OS03G0673800	3:26623617-26632189:-1	49
		OS03G0726300	3:29543831-29550120:-1	50
		OS12G0633600	12:27154499-27160415:-1	50
	Vitis vinifera	VIT_18s0001g08490	18:6935594-6939798:-1	55
	Populus trichocarpa	POPTR_0002s11450	2:8489816-8497590:-1	58
	Physcomitrella patens	PP1S68_134V6	DS544957.1:634828-638136:1	31
		PP1S78_98V6	DS544967.1:568549-573389:1	34
	Selaginella moellendorfii	SELMODRAFT_156268	GL377625:556756-559610:-1	36
		SELMODRAFT_450821	GL377565:923164-926205:1	37
	Amborella trichopoda	AMTR_s00044p00184510	AmTr_v1.0_scaffold00044:3158830-3216075:1	54
AtDDP2
	Zea maize	GRMZM2G021194	3:227851107-227862209:1	68
		GRMZM2G456000	8:78524061-78529012:-1	69
	Brachypodium distachyon	BRADI2G39230	2:39350812-39356374:1	69
		BRADI2G40490	2:40635240-40648923:-1	71
	Oryza sativa	OS05G0594700	5:29608188-29616332:1	68
		OS01G0534900	1:19394542-19405480:-1	70
	Vitis vinifera	VIT_10s0116g00940	10:435835-449969:1	73
	Populus trichocarpa	NA
	Physcomitrella patens	NA
	Selaginella moellendorfii	SELMODRAFT_150725	GL377593:1405166-1408156:1	57
		SELMODRAFT_442177	GL377587:1076184-1079193:1	57
	Amborella trichopoda	NA
AtDDP3
	Zea maize	NA
	Brachypodium distachyon	BRADI1G58380	1:57193019-57197452:-1	56
	Oryza sativa	OS07G0150100	7:2601216-2606217:-1	55
	Vitis vinifera	VIT_10s0003g04180	10:7091588-7097924:1	66
	Populus trichocarpa	POPTR_0001s36870	1:35623640-35628024:-1	66
	Physcomitrella patens	PP1S11_376V6	DS544900.1:2720991-2724431:-1	43
		PP1S127_22V6	DS545016.1:107177-110797:-1	41
		PP1S213_49V6	DS545102.1:351880-356488:-1	45
		PP1S46_172V6	DS544935.1:1317557-1321426:-1	43
		PP1S53_138V6	DS544942.1:880023-883679:-1	40
		PP1S86_71V6	DS544975.1:633382-637333:1	44
		PP1S87_23V6	DS544976.1:277201-280702:1	43
		PP1S96_240V6	DS544985.1:1368222-1371763:-1	37
	Selaginella moellendorfii	SELMODRAFT_41460	GL377640:402402-404771:-1	43
		SELMODRAFT_41467	GL377676:213089-215450:1	43
	Amborella trichopoda	AMTR_s00092p00051600	AmTr_v1.0_scaffold00092:488642-496247:1	57
AtDDP4
	Zea maize	GRMZM2G128641	1:105768302-105774413:-1	64
	Brachypodium distachyon	BRADI3G34540	3:36903675-36909328:-1	64
	Oryza sativa	OS10G0579100	10:23088168-23093415:-1	64
	Vitis vinifera	VIT_02s0109g00230	2:12674747-12696922:1	74
	Populus trichocarpa	POPTR_0001s01610	1:1200822-1208185:1	73
		POPTR_0003s09900	3:11063948-11070350:-1	72
	Physcomitrella patens	NA
	Selaginella moellendorfii	SELMODRAFT_150725	GL377593:1405166-1408156:1	56
		SELMODRAFT_442177	GL377587:1076184-1079193:1	56
	Amborella trichopoda	AMTR_s00048p00143150	AmTr_v1.0_scaffold00048:2068468-2076404:-1	71
AtDDP5
	Zea maize	NA
	Brachypodium distachyon	NA
	Oryza sativa	NA
	Vitis vinifera	NA
	Populus trichocarpa	NA
	Physcomitrella patens	NA
	Selaginella moellendorfii	NA
	Amborella trichopoda	NA
AtDDP6
	Zea maize	GRMZM2G021194	3:227851107-227862209:1	67
		GRMZM2G456000	8:78524061-78529012:-1	68
	Brachypodium distachyon	BRADI2G39230	2:39350812-39356374:1	67
		BRADI2G40490	2:40635240-40648923:-1	68
	Oryza sativa	OS01G0534900	1:19394542-19405480:-1	68
		OS05G0594700	5:29608188-29616332:1	67
	Vitis vinifera	VIT_10s0116g00940	10:435835-449969:1	72
	Populus trichocarpa	NA
	Physcomitrella patens	NA
	Selaginella moellendorfii	SELMODRAFT_150725	GL377593:1405166-1408156:1	55
		SELMODRAFT_442177	GL377587:1076184-1079193:1	55
	Amborella trichopoda	NA
AtDDP7
	Zea maize	GRMZM2G039186	1:162423806-162438475:1	49
	Brachypodium distachyon	BRADI4G03360	4:2694504-2700751:1	49
	Oryza sativa	OS12G0582800	12:24191443-24197634:1	51
	Vitis vinifera	VIT_03s0038g00850	3_random:682566-744858:-1	61
	Populus trichocarpa	POPTR_0008s09070	8:5619025-5627793:1	60
		POPTR_0010s17130	10:15853347-15859898:-1	55
	Physcomitrella patens	PP1S68_134V6	DS544957.1:634828-638136:1	32
		PP1S78_98V6	DS544967.1:568549-573389:1	33
	Selaginella moellendorfii	SELMODRAFT_156268	GL377625:556756-559610:-1	37
		SELMODRAFT_450821	GL377565:923164-926205:1	37
	Amborella trichopoda	AMTR_s00058p00059520	AmTr_v1.0_scaffold00058:592925-663676:1	54
AtDDP8
	Zea maize	GRMZM2G039186	1:162423806-162438475:1	52
	Brachypodium distachyon	BRADI4G03360	4:2694504-2700751:1	53
	Oryza sativa	OS12G0582800	12:24191443-24197634:1	54
	Vitis vinifera	VIT_14s0108g01210	14:29825007-29848587:1	63
	Populus trichocarpa	POPTR_0004s11490	4:10231742-10241680:1	66
	Physcomitrella patens	PP1S68_134V6	DS544957.1:634828-638136:1	34
		PP1S78_98V6	DS544967.1:568549-573389:1	37
	Selaginella moellendorfii	SELMODRAFT_156268	GL377625:556756-559610:-1	41
		SELMODRAFT_450821	GL377565:923164-926205:1	41
	Amborella trichopoda	AMTR_s00058p00059520	AmTr_v1.0_scaffold00058:592925-663676:1	58
AtDDP9
	Zea maize
	Brachypodium distachyon	BRADI2G39230	2:39350812-39356374:1	68
		BRADI2G40490	2:40635240-40648923:-1	69
	Oryza sativa	OS01G0534900	1:19394542-19405480:-1	70
		OS05G0594700	5:29608188-29616332:1	66
	Vitis vinifera	VIT_12s0059g01090	12:5995014-6007069:-1	72
	Populus trichocarpa	POPTR_0002s21480	2:17976841-17982017:-1	75
		POPTR_0014s15430	14:11488102-11497806:-1	76
	Physcomitrella patens	NA
	Selaginella moellendorfii	SELMODRAFT_150725	GL377593:1405166-1408156:1	56
		SELMODRAFT_442177	GL377587:1076184-1079193:1	56
	Amborella trichopoda	NA
AtDDP10
	Zea maize	GRMZM2G402708	8:158106071-158110215:-1	55
	Brachypodium distachyon	BRADI2G60810	2:58070378-58075064:1	55
	Oryza sativa	OS01G0950900	1:41869950-41873872:1	56
	Vitis vinifera	VIT_13s0019g00790	13_random:2662086-2668504:-1	61
	Populus trichocarpa	POPTR_0003s19990	3:18620972-18626141:-1	65
	Physcomitrella patens	PP1S68_134V6	DS544957.1:634828-638136:1	36
		PP1S78_98V6	DS544967.1:568549-573389:1	34
	Selaginella moellendorfii	SELMODRAFT_156268	GL377625:556756-559610:-1	41
		SELMODRAFT_450821	GL377565:923164-926205:1	41
	Amborella trichopoda	NA
AtDDP11
	Zea maize	GRMZM2G181206	6:148321071-148327478:-1	68
	Brachypodium distachyon	BRADI2G26180	2:24519409-24524949:1	68
	Oryza sativa	OS05G0393800	5:19160140-19166101:1	67
	Vitis vinifera	VIT_07s0104g00360	7:1617644-1628903:1	74
	Populus trichocarpa	NA
	Physcomitrella patens	NA
	Selaginella moellendorfii	SELMODRAFT_150725	GL377593:1405166-1408156:1	55
		SELMODRAFT_442177	GL377587:1076184-1079193:1	55
	Amborella trichopoda	AMTR_s00025p00102970	AmTr_v1.0_scaffold00025:1260731-1270962:1	68
AtDDP12
	Zea maize	GRMZM2G021194	3:227851107-227862209:1	69
		GRMZM2G456000	8:78524061-78529012:-1	69
	Brachypodium distachyon	BRADI2G39230	2:39350812-39356374:1	70
		BRADI2G40490	2:40635240-40648923:-1	72
	Oryza sativa	OS01G0534900	1:19394542-19405480:-1	71
		OS05G0594700	5:29608188-29616332:1	68
	Vitis vinifera	VIT_10s0116g00940	10:435835-449969:1	75
	Populus trichocarpa	POPTR_0004s00750	4:319909-326448:1	69
		POPTR_0004s00760	4:333522-337941:1	72
	Physcomitrella patens	NA
	Selaginella moellendorfii	SELMODRAFT_150725	GL377593:1405166-1408156:1	60
		SELMODRAFT_442177	GL377587:1076184-1079193:1	60
	Amborella trichopoda	NA
AtDDP13
	Zea maize	GRMZM2G021194	3:227851107-227862209:1	65
		GRMZM2G456000	8:78524061-78529012:-1	64
	Brachypodium distachyon	BRADI2G39230	2:39350812-39356374:1	65
		BRADI2G40490	2:40635240-40648923:-1	66
	Oryza sativa	OS01G0534900	1:19394542-19405480:-1	66
		OS05G0594700	5:29608188-29616332:1	63
	Vitis vinifera	VIT_12s0059g01090	12:5995014-6007069:-1	69
	Populus trichocarpa	POPTR_0002s21480	2:17976841-17982017:-1	70
		POPTR_0014s15430	14:11488102-11497806:-1	71
	Physcomitrella patens	NA
	Selaginella moellendorfii	SELMODRAFT_150725	GL377593:1405166-1408156:1	53
		SELMODRAFT_442177	GL377587:1076184-1079193:1	53
	Amborella trichopoda	NA
AtDDP14
	Zea maize	GRMZM2G021194	3:227851107-227862209:1	70
		GRMZM2G456000	8:78524061-78529012:-1	69
	Brachypodium distachyon	BRADI2G39230	2:39350812-39356374:1	69
		BRADI2G40490	2:40635240-40648923:-1	71
	Oryza sativa	OS05G0594700	5:29608188-29616332:1	68
		OS01G0534900	1:19394542-19405480:-1	71
	Vitis vinifera	VIT_10s0116g00940	10:435835-449969:1	76
	Populus trichocarpa	POPTR_0004s00750	4:319909-326448:1	70
		POPTR_0004s00760	4:333522-337941:1	73
	Physcomitrella patens	NA
	Selaginella moellendorfii	SELMODRAFT_150725	GL377593:1405166-1408156:1	59
		SELMODRAFT_442177	GL377587:1076184-1079193:1	60
	Amborella trichopoda	NA
AtDDP15
	Zea maize	NA
	Brachypodium distachyon	NA
	Oryza sativa	NA
	Vitis vinifera	NA
	Populus trichocarpa	NA
	Physcomitrella patens	NA
	Selaginella moellendorfii	NA
	Amborella trichopoda	NA
