# Supplementary material for: Genome-wide analysis of DUF221 domain-containing gene family in Oryza species and identification of its salinity stress-responsive members in rice
Source: PLoS One. 2017 Aug 28;12(8):e0182469. doi: 10.1371/journal.pone.0182469 (PMC5573286; doi:10.1371/journal.pone.0182469)
Supplement: S3 Table — (XLSX) [file pone.0182469.s011.xlsx]

## Sheet: Tissues
Supplementary Table 3. Microarray-based expression values retrieved from Genevestigator for OsDDP across different tissues, developmental stages and under salinity stress condition.
	Stigma	Pistil	Stamen	Ovary	Endosperm	Anther	Pollen	Sperm Cell	Embryo	Caryopsis	Spikelet	Floret	Panicle	Peduncle	Flag Leaf	Inflorescence	Node	Internode	Seedling	Culm	Root Tip	Root	Shoot	Leaf	Sheath	Blade	Collar	Callus	Parenchyma
OsDDP1	14.38	14.51	14.99	14.92	15.04	14.62	12.58	18.45	15.74	15.44	14.59	13.42	14.9	15.82	12.3	15.88	15.57	16.84	15.09	16.01	15.04	15.61	14.71	15.23	16.47	13.78	16.57	14.28	17.11
OsDDP2	11.65	11.27	11.42	11.63	14.07	11.14	11.45	9.28	12.8	11.97	11.5	11.2	11.44	12.34	11.36	11.13	10.87	12.4	9.67	10.3	11.03	10.23	9.46	10.88	11.86	10.33	11.77	12.12	12.52
OsDDP3	12.93	12.2	12.89	12.59	10.04	12.83	10.59	15.81	10.27	11.57	12.33	12.65	12.64	12.94	12.02	12.92	12.49	12.25	11.94	12.91	10.99	12.45	12.24	12.37	11.52	11.44	13.14	11.44	11.53
OsDDP4	8.88	9.07	9.88	8.59	9.74	11.63	15.23	18.72	8.06	9.71	9.31	12.33	9.28	7.53	8.49	8.54	7.78	7.14	7.95	9.59	8.24	7.63	7.67	7.7	8.96	7.92	7.53	9.19	7.33
OsDDP5	8.63	8.23	9.12	8.23	8.53	10.64	13.88	17.07	8.35	8.56	8.6	9.45	8.65	8.06	8.05	8.73	8.31	8.46	8.26	7.93	8.39	9.29	8	8.06	8.17	8.17	8.4	8.3	8.45
OsDDP6	14.08	13.89	14.78	13.57	13.13	14.06	11.04	17.49	13.99	12.67	12.55	14.09	12.83	14.11	15.18	13.84	11.85	12.73	13.14	13.09	13.87	12.91	14.11	14.63	15.03	15.03	13.56	13.02	13.08
OsDDP7	17.2	15.76	16.21	15.49	13.72	15.32	11.54	18.59	13.96	14.38	14.14	14.3	14.42	15.67	15.09	15.06	14.62	16.73	15.02	14.71	14.29	14.87	15.74	15.41	15.92	15.67	16.64	13.88	17.03
OsDDP8	11.06	12.87	12.76	12.22	13.85	12.07	8.91	8.96	12.91	13.36	13.08	11.48	12.76	12.13	11.41	12.4	11.74	11.37	12.03	12.26	13.59	13.15	11.12	11.52	12.14	11.33	12.19	13.76	11.68
OsDDP9	11.98	11.27	12.9	11.99	14.44	12.07	9.51	11.82	13.45	13.41	11.9	12.65	12.7	13.56	13.01	13.94	12.85	13.56	12.8	13.63	14.01	12.66	13.29	13.39	13.54	13.06	13.13	12.76	13.87
OsDDP10	13.48	13.22	13.26	13.05	10.96	13.63	12.03	17.73	11.84	11.28	12.07	12.85	12.87	12.04	13.85	12.21	9.63	10.39	11.78	11.45	11.8	10.88	12.09	11.88	11.2	11.59	10.7	11.19	10.3

## Sheet: Dev. Stages
	Germination	Seedling	Tillering	Stem Elongation	Booting	Heading	Flowering	Milk	Dough
OsDDP1	15.22	14.85	14.68	13.87	14.41	13.06	14.4	15.24	14.29
OsDDP2	10.49	9.8	9.7	10.61	11.22	11.52	11.45	12.45	14.07
OsDDP3	11.3	12.24	12.21	11.74	12.24	12.22	12.25	11.11	10.99
OsDDP4	8.07	7.7	7.83	8.02	8.84	8.86	12.3	10.06	8.25
OsDDP5	8.44	8.13	8.13	8.39	8.44	8.37	10.85	8.58	8.55
OsDDP6	13.11	14.04	13.99	13.1	13.54	15.03	13.32	12.45	14.08
OsDDP7	14.49	15.67	15.2	14.36	14.54	15.19	14.82	13.95	14.93
OsDDP8	12.48	11.56	11.69	11.9	11.97	11.57	11.53	13.66	12.2
OsDDP9	12.84	13.28	13.25	12.54	12.85	13	11.16	13.65	14.46
OsDDP10	11.69	11.84	11.7	11.62	12.09	13.68	13.18	11.08	11.17

## Sheet: Stress
	Shoot(Crown)	Root(tillering stage)
OsDDP1	0.07	-0.18
OsDDP2	0.66	0.28
OsDDP3	-0.11	-0.12
OsDDP4	0.15	0.05
OsDDP5	-0.04	-0.19
OsDDP6	-0.25	0.63
OsDDP7	0.03	-0.38
OsDDP8	-0.2	0.16
OsDDP9	0.46	-0.31
OsDDP10	0.09	-0.11
