# Supplementary material for: Genome-wide analysis of DUF221 domain-containing gene family in Oryza species and identification of its salinity stress-responsive members in rice
Source: PLoS One. 2017 Aug 28;12(8):e0182469. doi: 10.1371/journal.pone.0182469 (PMC5573286; doi:10.1371/journal.pone.0182469)
Supplement: S4 Table — (XLSX) [file pone.0182469.s012.xlsx]

## Sheet: Tissues
Supplementary Table 4. Microarray-based expression values retrieved from Genevestigator for DDP genes of Arabidopsis across different tissues, developmental stages and under salinity stress condition.
	Stamen	Pollen	Sperm Cell	Pistil	Carpel	Stigma	Ovary	Ovule	Petal	Sepal	Pedicel	Silique	Inflorescence	Flower	Seed	Cotyledons	Embryo	Endosperm	Testa	Seedling	Leaf	Guard Cell	Rosette	Hypocotyl	Stem	Node	Shoot	Shoot Apex	Leaf Primordia	Shoot Apical Meristem	Xylem	Phloem	Cork	Roots	Root Tip	Root Apical Meristem	Callus
AtDDP1	10.69	14.4	18.02	10.12	8.69	10.69	9.98	9.33	12	11.43	11.4	10.97	10.5	10.36	10.33	11.42	9.19	9.67	8.32	11.28	12.16	13.89	11.86	12.08	10.98	11.73	11.55	12.14	11.04	10.58	11.27	9.89	11.49	11.29	10.62	9.93	10.13
AtDDP2	10.28	9.07	9.25	10.49	10.01	10.13	9.97	10.74	11.61	11.56	11.17	10.34	10.02	10.2	9.74	9.84	10.36	10.15	9.47	9.87	9.9	12.83	10.16	10.48	10.08	11.42	10.23	10.08	9.48	10.09	9.87	9.42	9.92	10.35	10.11	10.13	9.79
AtDDP3	12.53	9.44	11.39	13.17	10.59	12.08	12.55	10.33	14.09	12.77	14.29	13.37	13.31	13.31	12.69	14.5	12.79	13.08	10.36	14.22	14.69	15.83	14.35	14.16	13.94	14.72	13.91	13.72	14.31	14.5	11.93	10.37	12.58	14.05	13.8	12.09	12.31
AtDDP4	11.21	9.07	8.89	11.34	12.01	10.81	10.94	12.1	11.18	9.5	10.62	10.61	10.54	10.64	11.3	10.77	11.41	11.93	9.98	10.67	9.9	9.41	10.18	10.87	9.77	10.67	10.47	11.22	11.45	11.06	10.95	9.33	9.85	10.93	10.48	10.69	11.34
AtDDP5	7.58	10.46	8.4	7.25	7.39	7.52	7.4	7.11	7.08	6.9	6.9	7.25	7.15	7.1	7.34	7.54	6.88	7.49	7.52	7.31	7.28	7.08	7.26	7.19	7.16	6.93	6.82	7.04	7.11	7.2	7.36	8.89	7.34	7.05	7.33	7.67	6.82
AtDDP6	8.02	10.87	8.61	7.1	7.55	7.6	7.55	7.1	7.05	6.95	7.22	7.53	7.36	7.13	7.66	7.63	7.6	7.99	8.03	8.03	7.56	7.45	7.52	7.76	7.57	7.11	7.13	7.11	7.18	7.8	7.88	9.45	7.86	8.91	9.3	8.91	7.09
AtDDP7	10.18	9.37	9.8	9.27	9.8	10.2	9.61	9.61	10.29	12.26	9.77	11.05	9.73	9.73	9.24	10	7.68	9.76	8.23	11.11	11.53	13.55	10.78	11.53	11.48	10.94	10.82	9.72	8.44	9.63	11.66	9.47	11.44	12.33	11.47	11.18	10.58
AtDDP8	11.28	11.02	13.37	11	10.65	10.99	10.56	11.65	11.92	11.9	11.15	11.75	10.92	10.81	11.51	10.18	9.68	11.38	9.72	10.68	10.16	11.96	10.65	11.85	11.22	11.67	10.26	10.8	9.71	10.53	12.17	10.16	12.07	11.26	10.78	10.77	10.66
AtDDP9	8.57	9.07	8.67	7.92	9.04	8.39	8.5	10.33	8.31	8.17	8.23	8.71	8.3	8.15	8.66	7.97	8.02	8.44	7.98	7.95	7.8	8.93	7.93	8.29	8.28	7.76	7.49	7.75	7.56	7.92	8.5	9.25	8.41	8.12	8.46	9.15	7.83
AtDDP10	10.39	10.05	9.9	7.99	8.36	8.97	8.68	8.72	10.02	8.63	8.94	9.98	8.64	8.69	10.98	9.09	8.54	11.45	7.85	9.08	8.05	9.23	8.49	9.13	9	8.55	8	8.44	7.72	9.06	9.29	9.9	9.54	8.55	9.26	9.47	8.3
AtDDP11	10.78	13.5	10.49	9.6	10.09	8.91	8.65	10.27	9.78	9.48	9.81	8.57	9.37	9.53	8.5	8.88	9.17	8.82	8.22	8.49	8.3	8.39	8.79	8.91	8.79	8.84	8.9	9.71	9.63	9.78	9.24	9.53	9.11	8.34	8.45	8.66	8.79
AtDDP12	12.02	10.38	14.01	12.69	12.76	12.69	12.87	12.41	13.15	12.31	13.01	12.46	12.82	12.72	11.8	13.38	11.09	11.34	9.96	12.55	13.46	12.35	13.27	12.62	12.66	12.88	12.71	12.72	12.78	12.66	12.53	10.43	12.65	11.78	11.61	11.88	11.32
AtDDP13	9.01	9.43	9.33	10.01	9.6	9.98	9.96	9.8	10.01	10.05	10.13	9.5	9.32	9.72	8.72	9.55	8.75	8.43	9.03	9.41	8.45	11.46	9.33	9.88	10.97	11.11	9.13	10.69	10.05	10.1	10.47	9.66	10.07	9.47	8.79	9.15	9.44
AtDDP14	10.53	9.61	10.13	12.05	12.2	10.97	11.54	12.27	10.01	9.99	11.25	11.23	11.49	11.31	10.48	10.12	10.33	11.37	9.51	10.71	9.57	10.72	10.2	12.31	11.07	12.03	10.3	11.52	10.99	11.64	12.54	9.49	12.54	11.67	11.12	10.98	10.6
AtDDP15	10.84	11.86	9.8	10.38	11.19	10.93	10.87	10.69	10.45	10.33	10.44	11.02	10.53	10.51	10.64	10.41	10.47	11.2	11.4	10.3	10.61	10.62	10.44	11.33	11.35	10.64	10.33	10.4	10.44	10.48	11.01	10.3	11.08	10.52	10.34	10.75	10.35

## Sheet: Dev. Stages
	Germinated seed	Seedling	Young rosette	Developed rosette	Bolting	Young flower	Developed flower	Flowers and Siliques	Mature siliques	Senescence
AtDDP1	10.95	11.29	11.63	11.95	11.34	11.77	11.62	11.18	11.39	11.29
AtDDP2	9.86	9.94	10.27	9.92	10.32	10.47	10.34	10.51	10.29	8.82
AtDDP3	13.92	14.12	14.23	14.54	14.09	14.17	13.93	13.7	13.46	12.76
AtDDP4	11.29	10.63	10.49	10.05	10.2	9.93	10.04	10.38	10.44	9.15
AtDDP5	7.28	7.25	7.14	7.26	7.21	7.32	7.3	7.25	7.29	7.65
AtDDP6	8.18	8.16	7.83	7.59	7.61	8.03	7.72	7.73	7.65	7.8
AtDDP7	10.72	11.23	11.1	11.35	10.73	11.32	11.01	10.68	10.72	9.35
AtDDP8	11.02	10.72	10.84	10.22	10.77	10.85	10.9	11.07	12.02	12.55
AtDDP9	8.16	8	7.86	7.83	7.94	8.04	8.18	8.17	8.73	8.16
AtDDP10	10.2	8.87	8.74	8.11	8.3	8.72	8.81	8.91	10.41	11.85
AtDDP11	8.39	8.53	8.5	8.43	9.05	8.6	8.96	9.1	8.75	8.61
AtDDP12	12.09	12.44	12.71	13.23	13.08	12.81	12.95	12.69	12.88	11.55
AtDDP13	9.04	9.42	9.65	8.61	9.39	9.24	9.4	9.37	9.01	8.24
AtDDP14	10.71	10.88	10.82	9.84	10.74	9.82	10.37	11.1	10.85	9
AtDDP15	10.46	10.3	10.43	10.5	10.45	10.59	10.5	10.46	10.86	10.67

## Sheet: Stress
					Rosette (early)	Rosette (late)	Root (early)	Root (late)
				AtDDP1	0.48	0.74	0.33	-0.15
				AtDDP2	0.33	0.97	1.4	1.12
				AtDDP3	-0.18	0.31	0.16	-0.37
				AtDDP4	-0.21	-0.73	-0.15	0.62			Early= 0.1, 1 and 3h
				AtDDP5	-0.02	-0.1	-0.01	0.09			Late= 6, 12 and 24h
				AtDDP6	-0.01	-0.11	-0.07	-0.15
				AtDDP7	0.43	1.04	0.17	0.1
				AtDDP8	0.14	0.41	0.11	0.19
				AtDDP9	0.24	0.11	0.26	1.03
				AtDDP10	-0.19	-0.41	-0.08	0.27
				AtDDP11	0.01	-0.04	-0.01	-0.04
				AtDDP12	0.09	-0.02	-0.07	-0.53
				AtDDP13	0.14	-0.47	-0.27	-0.35
				AtDDP14	0.06	-0.53	-0.37	-1.02
				AtDDP15	-0.03	-0.06	0.05	0.02
