# Supplementary material for: Genome-wide analysis of DUF221 domain-containing gene family in Oryza species and identification of its salinity stress-responsive members in rice
Source: PLoS One. 2017 Aug 28;12(8):e0182469. doi: 10.1371/journal.pone.0182469 (PMC5573286; doi:10.1371/journal.pone.0182469)
Supplement: S5 Table — (XLSX) [file pone.0182469.s013.xlsx]

## Sheet: Sheet1
Supplementary Table 5. List of miRNAs predicted by psRNATarget to target the DDP genes of different Oryza species.
miRNA_Acc.	Target_Acc.	Expectation	UPE	miRNA_start	miRNA_end	Target_start	Target_end	miRNA_aligned_fragment	Target_aligned_fragment	Inhibition	Multiplicity
Rice
osa-miR818a	LOC_Os05g51630	1.5	13.875	1	22	4274	4295	AAUCCCUUAUAUUAUGGGACGG	CCGUACCGUAAUAUAAGGGAUU	Cleavage	1
osa-miR818b	LOC_Os05g51630	1.5	13.875	1	22	4274	4295	AAUCCCUUAUAUUAUGGGACGG	CCGUACCGUAAUAUAAGGGAUU	Cleavage	1
osa-miR818c	LOC_Os05g51630	1.5	13.875	1	22	4274	4295	AAUCCCUUAUAUUAUGGGACGG	CCGUACCGUAAUAUAAGGGAUU	Cleavage	1
osa-miR818d	LOC_Os05g51630	1.5	13.875	1	22	4274	4295	AAUCCCUUAUAUUAUGGGACGG	CCGUACCGUAAUAUAAGGGAUU	Cleavage	1
osa-miR818e	LOC_Os05g51630	1.5	13.875	1	22	4274	4295	AAUCCCUUAUAUUAUGGGACGG	CCGUACCGUAAUAUAAGGGAUU	Cleavage	1
osa-miR1436	LOC_Os05g51630	3	14.653	1	21	4267	4287	ACAUUAUGGGACGGAGGGAGU	ACUCCCUCCGUACCGUAAUAU	Translation	1
osa-miR6248	LOC_Os12g43720	3	14.493	1	20	2141	2160	UAUUUGAGGAUGGAGGUAGU	ACUCCCUCCGCUCUCAAAUA	Translation	1
Oryza sativa (indica)
osa-miR6248	BGIOSGA001873	3	14.493	1	20	765	784	UAUUUGAGGAUGGAGGUAGU	ACUCCCUCCGCUCUCAAAUA	Translation	1
osa-miR1441	BGIOSGA010070	1	15.143	1	21	4941	4961	ACCGGAUGUCGGAAAAGGUUU	AAACCCUUUCCGACAUCCGGU	Cleavage	1
osa-miR818a	BGIOSGA020484	1.5	13.875	1	22	2817	2838	AAUCCCUUAUAUUAUGGGACGG	CCGUACCGUAAUAUAAGGGAUU	Cleavage	1
osa-miR818b	BGIOSGA020484	1.5	13.875	1	22	2817	2838	AAUCCCUUAUAUUAUGGGACGG	CCGUACCGUAAUAUAAGGGAUU	Cleavage	1
osa-miR818c	BGIOSGA020484	1.5	13.875	1	22	2817	2838	AAUCCCUUAUAUUAUGGGACGG	CCGUACCGUAAUAUAAGGGAUU	Cleavage	1
osa-miR818d	BGIOSGA020484	1.5	13.875	1	22	2817	2838	AAUCCCUUAUAUUAUGGGACGG	CCGUACCGUAAUAUAAGGGAUU	Cleavage	1
osa-miR818e	BGIOSGA020484	1.5	13.875	1	22	2817	2838	AAUCCCUUAUAUUAUGGGACGG	CCGUACCGUAAUAUAAGGGAUU	Cleavage	1
osa-miR1436	BGIOSGA020484	3	14.653	1	21	2810	2830	ACAUUAUGGGACGGAGGGAGU	ACUCCCUCCGUACCGUAAUAU	Translation	1
Oryza brachyantha
osa-miR1439	OB01G28470	3	11.181	1	21	4018	4038	UUUUGGAACGGAGUGAGUAUU	GAUACUUUUUCCAUUCCAAAA	Translation	1
osa-miR5496	OB01G28470	2.5	22.851	1	20	6427	6446	CCAGCCGGUGGCAUAGUUCU	GGAUCUAUGCCACCGGCUGU	Cleavage	1
osa-miR2873c	OB03G36630	3	7.775	1	20	1429	1448	CAAAUGAAGUUGAGUUUGGA	AUCAAAUUCAACUUCAUUUU	Cleavage	1
osa-miR415	OB05G23290	2.5	12.001	1	21	3248	3267	AACAGAACAGAAGCAGAGCAG	UUGUUCUG-UUCUGUUCUGUU	Cleavage	1
osa-miR5338	OB10G26890	3	20.779	1	20	3248	3267	UGAAGCUUCAGUUGGUUGUA	UACUACCAGCUGAAGCUUGA	Cleavage	1
Oryza barthi
osa-miR818a	OBART05G28100	1.5	15.283	1	22	4415	4436	AAUCCCUUAUAUUAUGGGACGG	CCGUACCGUAAUAUAAGGGAUU	Cleavage	1
osa-miR818b	OBART05G28100	1.5	15.283	1	22	4415	4436	AAUCCCUUAUAUUAUGGGACGG	CCGUACCGUAAUAUAAGGGAUU	Cleavage	1
osa-miR818c	OBART05G28100	1.5	15.283	1	22	4415	4436	AAUCCCUUAUAUUAUGGGACGG	CCGUACCGUAAUAUAAGGGAUU	Cleavage	1
osa-miR818d	OBART05G28100	1.5	15.283	1	22	4415	4436	AAUCCCUUAUAUUAUGGGACGG	CCGUACCGUAAUAUAAGGGAUU	Cleavage	1
osa-miR818e	OBART05G28100	1.5	15.283	1	22	4415	4436	AAUCCCUUAUAUUAUGGGACGG	CCGUACCGUAAUAUAAGGGAUU	Cleavage	1
osa-miR1436	OBART05G28100	3	15.825	1	21	4408	4428	ACAUUAUGGGACGGAGGGAGU	ACUCCCUCCGUACCGUAAUAU	Translation	1
osa-miR6248	OBART12G19800	3	13.976	1	20	765	784	UAUUUGAGGAUGGAGGUAGU	ACUCCCUCCGCUCUCAAAUA	Translation	1
Oryza glumaepatula
osa-miR818a	OGLUM05G29540	1.5	13.875	1	22	4502	4523	AAUCCCUUAUAUUAUGGGACGG	CCGUACCGUAAUAUAAGGGAUU	Cleavage	1
osa-miR818b	OGLUM05G29540	1.5	13.875	1	22	4502	4523	AAUCCCUUAUAUUAUGGGACGG	CCGUACCGUAAUAUAAGGGAUU	Cleavage	1
osa-miR818c	OGLUM05G29540	1.5	13.875	1	22	4502	4523	AAUCCCUUAUAUUAUGGGACGG	CCGUACCGUAAUAUAAGGGAUU	Cleavage	1
osa-miR818d	OGLUM05G29540	1.5	13.875	1	22	4502	4523	AAUCCCUUAUAUUAUGGGACGG	CCGUACCGUAAUAUAAGGGAUU	Cleavage	1
osa-miR818e	OGLUM05G29540	1.5	13.875	1	22	4502	4523	AAUCCCUUAUAUUAUGGGACGG	CCGUACCGUAAUAUAAGGGAUU	Cleavage	1
osa-miR1436	OGLUM05G29540	3	14.653	1	21	4495	4515	ACAUUAUGGGACGGAGGGAGU	ACUCCCUCCGUACCGUAAUAU	Translation	1
osa-miR6248	OGLUM12G21550	3	16.46	1	20	765	784	UAUUUGAGGAUGGAGGUAGU	ACUCCCUCCGCUCUCAAAUA	Translation	1
Oryza longistaminata
osa-miR2931	OLONG_005187	1.5	12.53	1	20	3300	3319	CUUUAUUGUUGAUGUCAAAA	UUUUGAGAUCAAUAAUAAAG	Cleavage	1
osa-miR6248	OLONG_020093	3	14.493	1	20	765	784	UAUUUGAGGAUGGAGGUAGU	ACUCCCUCCGCUCUCAAAUA	Translation	1
osa-miR6248	OLONG_020772	2.5	6.895	1	21	9172	9192	UAUUUGAGGAUGGAGGUAGUA	UACUACCUCUGUCCUAAAAUA	Cleavage	1
osa-miR1441	OLONG_026333	2.5	16.113	1	21	1281	1301	ACCGGAUGUCGGAAAAGGUUU	AAACCCCUUCCGACAUUCGGU	Cleavage	1
Oryza meridionalis
osa-miR1441	OMERI03G25480	1	15.174	1	21	7120	7140	ACCGGAUGUCGGAAAAGGUUU	AAACCCUUUCCGACAUCCGGU	Cleavage	1
osa-miR1436	OMERI03G29380	2.5	11.125	1	21	2209	2229	ACAUUAUGGGACGGAGGGAGU	ACUCCCUCCGUUUCACAAUGU	Cleavage	1
osa-miR1441	OMERI07G01790	3	13.709	1	21	1330	1350	ACCGGAUGUCGGAAAAGGUUU	AAACCCCUUCCAACAUCCGGU	Translation	1
osa-miR818a	OMERI11G15210	0	15.842	1	22	6734	6755	AAUCCCUUAUAUUAUGGGACGG	CCGUCCCAUAAUAUAAGGGAUU	Cleavage	1
osa-miR818b	OMERI11G15210	0	15.842	1	22	6734	6755	AAUCCCUUAUAUUAUGGGACGG	CCGUCCCAUAAUAUAAGGGAUU	Cleavage	1
osa-miR818c	OMERI11G15210	0	15.842	1	22	6734	6755	AAUCCCUUAUAUUAUGGGACGG	CCGUCCCAUAAUAUAAGGGAUU	Cleavage	1
osa-miR818d	OMERI11G15210	0	15.842	1	22	6734	6755	AAUCCCUUAUAUUAUGGGACGG	CCGUCCCAUAAUAUAAGGGAUU	Cleavage	1
osa-miR818e	OMERI11G15210	0	15.842	1	22	6734	6755	AAUCCCUUAUAUUAUGGGACGG	CCGUCCCAUAAUAUAAGGGAUU	Cleavage	1
osa-miR1436	OMERI11G15210	1.5	11.184	1	21	6727	6747	ACAUUAUGGGACGGAGGGAGU	ACUCCCUCCGUCCCAUAAUAU	Cleavage	1
osa-miR1857-5p	OMERI11G15210	3	13.32	1	21	459	479	UGGUUUUUUUGGAGCAUGAGG	UCUCAUUUUUUAAAAAAAUCA	Cleavage	1
osa-miR6248	OMERI12G14910	2	18.114	1	20	2096	2115	UAUUUGAGGAUGGAGGUAGU	ACUCCCUCCGUUCUCAAAUA	Cleavage	1
Oryza nivara
osa-miR6248	ONIVA03G07490	3	14.632	1	20	2126	2145	UAUUUGAGGAUGGAGGUAGU	ACUCCCUCCGCUCUCAAAUA	Translation	1
osa-miR1320-5p	ONIVA03G34130	2.5	24.452	1	21	4501	4521	UGGAACGGAGGAAUUUUAUAG	CUGUAAAAUUCCAGCGUUCCA	Translation	1
osa-miR818a	ONIVA05G29990	1.5	13.875	1	22	4311	4332	AAUCCCUUAUAUUAUGGGACGG	CCGUACCGUAAUAUAAGGGAUU	Cleavage	1
osa-miR818b	ONIVA05G29990	1.5	13.875	1	22	4311	4332	AAUCCCUUAUAUUAUGGGACGG	CCGUACCGUAAUAUAAGGGAUU	Cleavage	1
osa-miR818c	ONIVA05G29990	1.5	13.875	1	22	4311	4332	AAUCCCUUAUAUUAUGGGACGG	CCGUACCGUAAUAUAAGGGAUU	Cleavage	1
osa-miR818d	ONIVA05G29990	1.5	13.875	1	22	4311	4332	AAUCCCUUAUAUUAUGGGACGG	CCGUACCGUAAUAUAAGGGAUU	Cleavage	1
osa-miR818e	ONIVA05G29990	1.5	13.875	1	22	4311	4332	AAUCCCUUAUAUUAUGGGACGG	CCGUACCGUAAUAUAAGGGAUU	Cleavage	1
osa-miR1436	ONIVA05G29990	3	14.653	1	21	4304	4324	ACAUUAUGGGACGGAGGGAGU	ACUCCCUCCGUACCGUAAUAU	Translation	1
Oryza punctata
osa-miR437	OPUNC03G29780	3	12.727	1	21	1708	1728	AAAGUUAGAGAAGUUUGACUU	AAGUCAAGCAUUUUUAAUUUU	Cleavage	1
osa-miR5810	OPUNC03G29780	1	9.374	1	24	2571	2594	ACGGAACCCUAAUGGCGAUGGCAU	AUACCAUUGCCGUUAGGGUUCCGU	Cleavage	1
osa-miR319a-5p	OPUNC12G15540	3	14.191	1	19	6066	6085	AGCUGCCGAAUCAUC-CAUU	AAUGAGAUGAUUUGGCAGUU	Cleavage	1
osa-miR6248	OPUNC12G18080	3	22.42	1	21	770	790	UAUUUGAGGAUGGAGGUAGUA	UACUCCCUCCAUUCUGAAAUA	Cleavage	1
Oryza glaberrima
osa-miR818a	ORGLA05G0244400	1.5	15.283	1	22	2943	2964	AAUCCCUUAUAUUAUGGGACGG	CCGUACCGUAAUAUAAGGGAUU	Cleavage	1
osa-miR818b	ORGLA05G0244400	1.5	15.283	1	22	2943	2964	AAUCCCUUAUAUUAUGGGACGG	CCGUACCGUAAUAUAAGGGAUU	Cleavage	1
osa-miR818c	ORGLA05G0244400	1.5	15.283	1	22	2943	2964	AAUCCCUUAUAUUAUGGGACGG	CCGUACCGUAAUAUAAGGGAUU	Cleavage	1
osa-miR818d	ORGLA05G0244400	1.5	15.283	1	22	2943	2964	AAUCCCUUAUAUUAUGGGACGG	CCGUACCGUAAUAUAAGGGAUU	Cleavage	1
osa-miR818e	ORGLA05G0244400	1.5	15.283	1	22	2943	2964	AAUCCCUUAUAUUAUGGGACGG	CCGUACCGUAAUAUAAGGGAUU	Cleavage	1
osa-miR1436	ORGLA05G0244400	3	15.825	1	21	2936	2956	ACAUUAUGGGACGGAGGGAGU	ACUCCCUCCGUACCGUAAUAU	Translation	1
osa-miR5494	ORGLA07G0027500	3	19.316	1	21	4339	4359	UUAUAGGAGGUAUAGACGGUA	UGCCGUCUAUACCUCCUACAU	Cleavage	1
osa-miR6248	ORGLA12G0171200	3	13.641	1	20	765	784	UAUUUGAGGAUGGAGGUAGU	ACUCCCUCCGCUCUCAAAUA	Translation	1
Oryza rufipogon
osa-miR1441	ORUFI03G30340	1	15.133	1	21	4654	4674	ACCGGAUGUCGGAAAAGGUUU	AAACCCUUUCCGACAUCCGGU	Cleavage	1
osa-miR818a	ORUFI05G30070	1.5	13.875	1	22	4292	4313	AAUCCCUUAUAUUAUGGGACGG	CCGUACCGUAAUAUAAGGGAUU	Cleavage	1
osa-miR818b	ORUFI05G30070	1.5	13.875	1	22	4292	4313	AAUCCCUUAUAUUAUGGGACGG	CCGUACCGUAAUAUAAGGGAUU	Cleavage	1
osa-miR818c	ORUFI05G30070	1.5	13.875	1	22	4292	4313	AAUCCCUUAUAUUAUGGGACGG	CCGUACCGUAAUAUAAGGGAUU	Cleavage	1
osa-miR818d	ORUFI05G30070	1.5	13.875	1	22	4292	4313	AAUCCCUUAUAUUAUGGGACGG	CCGUACCGUAAUAUAAGGGAUU	Cleavage	1
osa-miR818e	ORUFI05G30070	1.5	13.875	1	22	4292	4313	AAUCCCUUAUAUUAUGGGACGG	CCGUACCGUAAUAUAAGGGAUU	Cleavage	1
osa-miR1436	ORUFI05G30070	3	14.653	1	21	4285	4305	ACAUUAUGGGACGGAGGGAGU	ACUCCCUCCGUACCGUAAUAU	Translation	1
osa-miR6248	ORUFI12G22120	3	14.493	1	20	763	782	UAUUUGAGGAUGGAGGUAGU	ACUCCCUCCGCUCUCAAAUA	Translation	1
