# Supplementary material for: Genome-wide analysis of DUF221 domain-containing gene family in Oryza species and identification of its salinity stress-responsive members in rice
Source: PLoS One. 2017 Aug 28;12(8):e0182469. doi: 10.1371/journal.pone.0182469 (PMC5573286; doi:10.1371/journal.pone.0182469)
Supplement: S6 Table — (XLSX) [file pone.0182469.s014.xlsx]

## Sheet: Sheet1
Supplementary Table 5: Primers used for qPCR analysis of OsDDPs and miRNAs
Genename	Forward Primer	Reverse primer	Anneling temperature (°C)
LOC_Os01g35050	AGAAGTTCTCCATCTCCGACGAACC	TCATTTACAATTTCAGCAAGGGAAGGT	59
LOC_Os05g51630	AAGGCAGGGAGGAGGAGGACAATA	CGTTCGTGTACAGTTTCAGGAAGAGAG	59
LOC_Os05g32720	GACATATATGAGTTTGCTGGCATCGAC	GGTAGGAGCCATCCGACTGAACTCTC	59
LOC_Os10g42820	AACGGGAGGAGAAGGTAGAGGTGC	GATGGTAATGGTGGTGTGTCGTCG	59
LOC_Os12g43720	GGAGAAAATTCAGACTGTCGGGAGC	GAAAGTAATCGACTTCACAGCATGCC	59
LOC_Os03g47070	GCAAAGAAGACACCAACCAACCCAC	GGATTTACATCGGCGGAGGGTC	59
LOC_Os03g51620	GACAACTCCAGTTCTTCCAGGAATGG	CGGCATGTTCCTGAATCGACCC	59
LOC_Os12g39320	CCAGTGCTGACCCTTCTGTTCAATG	AGACAATAGAGGTGTAGTGCGTTCATCTGA	59
LOC_Os01g72210	CAGAAGTTGGCATCCTCCCTTGAG	ACTGTAGGAGGCGGATAGAGTGATGG	59
LOC_Os07g05570	CCGTCTACACCTCCTACATCCCGG	TAGATGGATGGGGCTCTGGAGGTG	56
osa-miR818a	TCCCTCCATCCCATAGTATAAGGGA	CCCTTCCGTCCCATAATATAAGGGATT	56
osa-miR818b	CCTCCGTCCCATAATATAAGAG	CTCCGTCCCATAATATAAGGGATT	56
osa-miR818c	ACTCATTTCGTCCTATAATATAAGGGATTTTG	CATATTCATCCGTCCCATAATATAAGGGATT	56
osa-miR818d	TTCCTATTAATTGTTACTCTCTCCATCCC	CCCTCCGTCCCATAATATAAGGGATT	59
osa-miR818e	TTGCTTGCACTGTTTGACCACTCG	CCTCCGTCCCATAATATAAGGGATT	56
osa-miR1436	AGTTTATGTGCTACTCCCTCCGTC	CTACTCCCTCCGTCCCATAATGT	59
osa-miR6248	GATAAAATGCTACTACCTCTATCCCC	GATACTACCTCCATCCTCAAATATAAGG	56
Actine (LOC_Os05g36290)	CTACCATGTTTCCTGGAATTGCTGATCG	TCAGAAGCACTTCATATGGACAATGCCAG	59
