# Supplementary material for: Genome-wide analysis of DUF221 domain-containing gene family in Oryza species and identification of its salinity stress-responsive members in rice
Source: PLoS One. 2017 Aug 28;12(8):e0182469. doi: 10.1371/journal.pone.0182469 (PMC5573286; doi:10.1371/journal.pone.0182469)
Supplement: S7 Table — (XLSX) [file pone.0182469.s015.xlsx]

## Sheet: Matrix-Rice
Supplementary Table 7. Percent similarity matrix showing the percent identity for rice and Arabidopsis DDP proteins.
Genes	OsDDP1	OsDDP2	OsDDP3	OsDDP4	OsDDP5	OsDDP6	OsDDP7	OsDDP8	OsDDP9	OsDDP10
OsDDP1	-	28	29	27	65	81	30	61	32	28
OsDDP2	-	-	31	32	28	30	26	29	34	34
OsDDP3	-	-	-	50	28	30	25	26	41	76
OsDDP4	-	-	-	-	28	28	24	29	41	54
OsDDP5	-	-	-	-	-	64	30	56	30	28
OsDDP6	-	-	-	-	-	-	31	60	35	28
OsDDP7	-	-	-	-	-	-	-	31	27	26
OsDDP8	-	-	-	-	-	-	-	-	32	27
OsDDP9	-	-	-	-	-	-	-	-	-	44

## Sheet: Matrix-Arabidopsis
Genes	AtDDP1	AtDDP2	AtDDP3	AtDDP4	AtDDP5	AtDDP6	AtDDP7	AtDDP8	AtDDP9	AtDDP10	AtDDP11	AtDDP12	AtDDP13	AtDDP14	AtDDP15
AtDDP1	-	25	21	27	75	24	38	41	26	25	26	25	25	26	12
AtDDP2	-	-	26	56	26	79	27	29	67	28	62	71	64	72	14
AtDDP3	-	-	-	28	21	25	20	20	26	22	27	26	25	26	12
AtDDP4	-	-	-	-	27	55	28	29	58	27	56	56	54	57	13
AtDDP5	-	-	-	-	-	25	38	41	27	32	26	26	26	27	12
AtDDP6	-	-	-	-	-	-	25	29	65	26	60	68	63	71	13
AtDDP7	-	-	-	-	-	-	-	50	27	31	28	26	27	29	11
AtDDP8	-	-	-	-	-	-	-	-	30	34	30	30	28	31	13
AtDDP9	-	-	-	-	-	-	-	-	-	27	65	70	77	71	14
AtDDP10	-	-	-	-	-	-	-	-	-	-	26	28	27	28	13
AtDDP11	-	-	-	-	-	-	-	-	-	-	-	61	60	62	13
AtDDP12	-	-	-	-	-	-	-	-	-	-	-	-	66	84	13
AtDDP13	-	-	-	-	-	-	-	-	-	-	-	-	-	66	13
AtDDP14	-	-	-	-	-	-	-	-	-	-	-	-	-	-	14
