# Supplementary material for: Genome-wide analysis of DUF221 domain-containing gene family in Oryza species and identification of its salinity stress-responsive members in rice
Source: PLoS One. 2017 Aug 28;12(8):e0182469. doi: 10.1371/journal.pone.0182469 (PMC5573286; doi:10.1371/journal.pone.0182469)
Supplement: S8 Table — The Ka/Ks ratios for segmental duplicates of rice and Arabidopsis are also given. (XLSX) [file pone.0182469.s016.xlsx]

## Sheet: Rice Orthologs-(Ka-Ks)
		Orthologue	Coordinates	% Identity	Ks/Ks
OsDDP3								Oryza sativa	Z. mays	B. distachyon	A. thaliana	V. vinifera	P. trichocarpa	P. patens	S. moellendorfii	A. trichopoda
	Maize	GRMZM2G409093	1:257374446-257384809:1	37	0.18246			OsDDP3	0.18246	0.22161	0.0988	0.0708	0.0709	0.0143	0.0308	0.0966
	Brachypodium	BRADI1G12670	1:9546238-9552648:1	38	0.22161			OsDDP4	0.11216	0.0758	0.1312	0.1351	0.1495	0.0143	0.0178	0.1488
	Arabidopsis	AT1G10090	1:3290311-3296198:-1	23	0.0988			OsDDP10	0.1274	0.20236	0.1256	0.1079	0.1186	0.0136	0.0124	0.0886
	Vitis	VIT_18s0001g08490	18:6935594-6939798:-1	37	0.0708			Av. Ka/Ks	0.140673	0.16659	0.118533	0.1046	0.113	0.0140667	0.0203333	0.111333
	Populus	POPTR_0002s11450	2:8489816-8497590:-1	27	0.0709
	Physcomitrella patens	PP1S68_134V6	DS544957.1:634828-638136:1	17	0.0143
	Selaginella moellendorfii	SELMODRAFT_156268	GL377625:556756-559610:-1	18	0.0308
	Amborella trichopoda	AMTR_s00044p00184510	AmTr_v1.0_scaffold00044:3158830-3216075:1	28	0.0966
OsDDP4
	Maize	GRMZM2G164470	5:9382504-9387602:1	79	0.11216
	Brachypodium	BRADI1G10130	1:7302106-7305687:1	83	0.0758
	Arabidopsis	AT1G10090	1:3290311-3296198:-1	49	0.1312
	Vitis	VIT_18s0001g08490	18:6935594-6939798:-1	54	0.1351
	Populus	POPTR_0002s11450	2:8489816-8497590:-1	54	0.1495
	Physcomitrella patens	PP1S78_98V6	DS544967.1:568549-573389:1	36	0.0143
	Selaginella moellendorfii	SELMODRAFT_156268	GL377625:556756-559610:-1	39	0.0178
	Amborella trichopoda	AMTR_s00044p00184510	AmTr_v1.0_scaffold00044:3158830-3216075:1	57	0.1488
OsDDP10
	Maize	GRMZM2G163059	3:92552434-92558350:-1	87	0.1274
	Brachypodium	BRADI4G00860	4:433056-437238:1	83	0.20236
	Arabidopsis	AT1G10090	1:3290311-3296198:-1	50	0.1256
	Vitis	VIT_18s0001g08490	18:6935594-6939798:-1	56	0.1079
	Populus	POPTR_0002s11450	POPTR_0002s11450	58	0.1186
		PP1S78_98V6	DS544967.1:568549-573389:1	37	0.0136
	Selaginella moellendorfii	SELMODRAFT_156268	GL377625:556756-559610:-1	40	0.0124
	Amborella trichopoda	AMTR_s00044p00184510	AmTr_v1.0_scaffold00044:3158830-3216075:1	57	0.0886

## Sheet: Segmental Duplicates-Rice
	Block Duplicates	Ka	Ks	Ka/Ks ratio	Approx. Age (Million Years)
	OsDDP3-OsDDP10	0.1408	0.8116	0.1734	64.2

## Sheet: Arabidopsis Orthologs-(Ka-Ks)
Supplementary Table 8. The Ka/Ks ratios for orthologous DDP genes of rice (in different plant species including wild species of rice) and Arabidopsis (in different plant species). The Ka/Ks ratios for segmental duplicates of rice and Arabidopsis are also given.
Gene	Orthologous Sps	Orthologue/Ensembl Identifier	Location	% identity	Ka/Ks
AtDDP1								A. thaliana	Z. mays	B. distachyon	O. sativa	V. vinifera	P. trichocarpa	P. patens	S. moellendorfii	A. trichopoda
	Maize	GRMZM2G163059	3:92552434-92558350:-1	54	0.0332			AtDDP1	0.0332	0.0963	0.1312	0.1626	0.1821	0.0139	0.0123	0.1453
	Brachypodium	BRADI1G12670	1:9546238-9552648:1	52	0.0963			AtDDP7	0.0213	0.0274	0.0279	0.1497	0.1673	0.0154	0.0267	0.1291
	Rice	OS03G0726300	3:29543831-29550120:-1	50	0.1312			AtDDP8	0.0349	0.0138	0.024	0.1334	0.129	0.0132	0.0131	0.1178
	Vitis	VIT_18s0001g08490	18:6935594-6939798:-1	55	0.1626			Average Ka/Ks	0.0298	0.0458333	0.0610333	0.148567	0.159467	0.0141667	0.0173667	0.130733
	Populus	POPTR_0002s11450	2:8489816-8497590:-1	58	0.1821
	Physcomitrella patens	PP1S78_98V6	DS544967.1:568549-573389:1	34	0.0139
	Selaginella moellendorfii	SELMODRAFT_450821	GL377565:923164-926205:1	37	0.0123
	Amborella trichopoda	AMTR_s00044p00184510	AmTr_v1.0_scaffold00044:3158830-3216075:1	54	0.1453
AtDDP7
	Maize	GRMZM2G039186	1:162423806-162438475:1	49	0.0213
	Brachypodium	BRADI4G03360	4:2694504-2700751:1	49	0.0274
	Rice	OS12G0582800	12:24191443-24197634:1	51	0.0279
	Vitis	VIT_03s0038g00850	3_random:682566-744858:-1	61	0.1497
	Populus	POPTR_0008s09070	8:5619025-5627793:1	60	0.1673
	Physcomitrella patens	PP1S78_98V6	DS544967.1:568549-573389:1	33	0.0154
	Selaginella moellendorfii	SELMODRAFT_156268	GL377625:556756-559610:-1	37	0.0267
	Amborella trichopoda	AMTR_s00058p00059520	AmTr_v1.0_scaffold00058:592925-663676:1	54	0.1291
AtDDP8
	Maize	GRMZM2G039186	1:162423806-162438475:1	52	0.0349
	Brachypodium	BRADI4G03360	4:2694504-2700751:1	53	0.0138
	Rice	OS12G0582800	12:24191443-24197634:1	54	0.024
	Vitis	VIT_14s0108g01210	14:29825007-29848587:1	63	0.1334
	Populus	POPTR_0004s11490	4:10231742-10241680:1	66	0.129
	Physcomitrella patens	PP1S78_98V6	DS544967.1:568549-573389:1	37	0.0132
	Selaginella moellendorfii	SELMODRAFT_156268	GL377625:556756-559610:-1	41	0.0131
	Amborella trichopoda	AMTR_s00058p00059520	AmTr_v1.0_scaffold00058:592925-663676:1	58	0.1178
						Physcomitrella patens
						Selaginella moellendorfii
						Amborella trichopoda

## Sheet: Segmental Duplicates-Arabidopsi
Block Duplicates	Ka	Ks	Ka/Ks	Approx. Age (Million Years)
AtDDP2-AtDDP14	0.187	1.9492	0.0959368	65
AtDDP6-AtDDP14	0.1879	3.0995	0.0606227	103
AtDDP9-AtDDP13	0.1397	0.8802	0.158714	29
AtDDP12-AtDDP6	0.2005	2.1362	0.0938583	71
AtDDP8-AtDDP7	0.3993	3.1159	0.128149	104
AtDDP13-AtDDP11	0.3059	0	-	-

## Sheet: Wild rice (Ka-Ks)
	O. barthi	O. brachyantha	O. glaberima	O. glumaepatula	O. longistaminata	O. meridionalis	O. nivara	O. punctata	O. rufipogon	O. sativa (indica)	Average (Ka/Ks)
OsDDP1	0.001	0.12868	0.001	0.001	0.13462	0.15424	0.37584	-	0.6672	0.001	0.162731
OsDDP2	1.8871	0.24856	1.2665	4.68421	0.43548	0.41109	1.7377	0.53571	1.9375	0.86	1.40038
OsDDP3	0.6945	0.14857	0.4869	0.7347	0.43548	0.11915	0.7542	0.20794	0.20588	0.20588	0.39932
OsDDP4	0.72549	0.18526	0.78462	0.51	0.52885	0.31132	1.85577	0.35274	1.84956	1.85577	0.895938
OsDDP5	0.43333	0.08593	0.35294	1.0534	0.07303	0.06376	99	0.14783	99	99	29.921
OsDDP6	0.15	0.2068	0.15	0.57576	0.52632	0.33704	0.15	0.25908	0.3664	0.001	0.27224
OsDDP7	0.85816	0.24907	0.76101	0.234	0.46512	0.74684	1.1465	0.39183	0.0637	0.23729	0.546613
OsDDP8	1.22006	0.27357	1.22006	1.16121	1.03194	0.39659	1.70632	0.52782	1.36164	1.2067	1.01059
OsDDP9	0.53398	0.2282	0.33735	0.39773	0.22705	0.0639	0.41791	0.17308	0.001	0.37383	0.275403
OsDDP10	0.35088	0.21254	0.44828	0.14894	0.64167	0.45965	0.8543	0.32067	0.8542	0.3116	0.460273
