# Supplementary material for: Genome-wide analysis of DUF221 domain-containing gene family in Oryza species and identification of its salinity stress-responsive members in rice
Source: PLoS One. 2017 Aug 28;12(8):e0182469. doi: 10.1371/journal.pone.0182469 (PMC5573286; doi:10.1371/journal.pone.0182469)
Supplement: S11 Table — (XLSX) [file pone.0182469.s019.xlsx]

## Sheet: Sheet1
Supplementary Table 11. List of different putative cis-elements found in the 2 Kb promoter regions of DDP gene family of different rice species.
Species	Paralogs	ABREATCONSENSUS	ABREATRD22	ABRELATERD1	ABRERATCAL	ABREOSRAB21	ACGTABREMOTIFA2OSEM	ACGTATERD1	CBFHV	CRTDREHVCBF2	DRE2COREZMRAB17	DRECRTCOREAT	GT1GMSCAM4	MYB1AT	MYB2AT	MYB2CONSENSUSAT	MYBATRD22	MYBCORE	MYCATERD1	MYCATRD22	MYCCONSENSUSAT
Oryza sativa		0	0	0	0	1	0	4	1	0	1	1	4	4	1	4	1	11	3	3	20
		0	0	5	3	1	4	10	2	0	0	1	5	6	2	2	3	6	2	2	26
		0	0	0	0	0	0	2	2	0	1	0	3	5	4	7	1	12	3	3	30
		1	0	6	3	0	2	12	5	2	2	3	2	3	0	4	0	7	1	1	20
		0	0	3	3	1	0	8	6	0	2	3	1	2	0	7	0	12	2	2	14
		0	0	1	1	0	0	4	2	0	1	2	3	3	0	1	1	3	0	0	22
		2	0	5	5	2	2	10	4	2	0	2	7	1	0	5	0	7	2	2	24
		0	0	2	0	0	1	12	0	0	0	0	5	5	2	4	0	4	5	4	24
		2	1	12	8	1	4	22	2	0	1	2	5	5	0	3	0	7	1	1	34
		1	0	4	4	0	2	6	2	0	0	0	7	6	0	2	0	9	1	1	16
		0.6	0.1	3.8	2.7	0.6	1.5	9	2.6	0.4	0.8	1.4	4.2	4	0.9	3.9	0.6	7.8	2	1.9	23	3.59
O barthi
	OBART07G03210	2	0	5	5	2	2	12	4	2	0	2	7	1	0	10	0	13	2	2	22
	OBART10G19750	0	0	3	0	0	1	8	0	0	0	0	6	4	1	6	0	8	6	6	34
	OBART12G17070	2	1	12	8	1	4	24	2	0	1	2	6	4	0	2	0	10	2	2	34
	OBART01G43970	0	0	4	3	1	3	8	2	0	0	1	5	6	2	2	3	6	3	3	28
	OBART03G32620	1	0	7	5	0	3	10	3	0	0	3	4	2	0	3	0	11	3	3	20
	OBART05G15380	0	0	3	3	1	0	10	7	0	2	3	2	3	0	8	0	25	2	2	16
	OBART05G28100	0	0	2	2	0	0	6	2	0	1	2	3	4	0	1	1	4	0	0	18
	OBART01G18660	0	0	6	4	0	0	26	5	0	1	4	5	2	1	2	0	16	4	4	24
	OBART12G19800	1	0	4	3	0	2	6	2	2	0	0	8	6	0	3	0	12	1	1	14
	OBART03G29210	0	0	0	1	0	0	2	0	0	0	0	5	4	0	1	1	6	0	0	10
		0.6	0.1	4.6	3.4	0.5	1.5	11.2	2.7	0.4	0.5	1.7	5.1	3.6	0.4	3.8	0.5	11.1	2.3	2.3	22	3.915
O brachyantha
	OB03G39680	0	0	4	3	0	0	14	5	0	1	3	8	2	0	0	0	5	2	2	20
	OB03G36630	0	0	1	2	0	0	2	0	0	0	0	5	4	2	4	0	6	1	1	26
	OB10G26890	0	0	0	0	0	0	6	2	2	0	0	7	1	1	2	0	6	6	6	22
	OB05G35570	0	1	3	3	0	0	8	1	0	0	2	3	6	1	3	0	7	0	0	18
	OB05G23290	0	0	3	3	1	1	10	5	0	1	2	2	4	1	4	0	14	0	0	8
	OB12G26520	2	1	3	0	0	3	10	3	2	0	1	4	5	0	3	0	9	2	2	20
	OB01G53150	1	0	2	2	1	2	8	2	3	1	0	3	4	1	3	0	8	2	1	20
	OB07G12430	1	0	2	3	0	1	2	1	0	1	1	4	5	0	3	1	6	0	0	12
	OB01G28470	0	0	1	2	2	0	6	2	0	2	2	8	4	1	1	0	4	4	4	20
	OB12G24020	1	0	7	5	1	1	16	1	0	0	1	6	5	2	5	0	13	1	1	14
		0.5	0.2	2.6	2.3	0.5	0.8	8.2	2.2	0.7	0.6	1.2	5	4	0.9	2.8	0.1	7.8	1.8	1.7	18	3.095
O glaberrima
	ORGLA03G0270800	0	0	0	1	0	0	2	0	0	0	0	5	4	0	2	1	6	0	0	10
	ORGLA01G0152400	0	0	0	0	1	0	4	0	0	0	0	4	4	2	4	1	14	3	3	20
	ORGLA03G0295500	1	0	5	3	0	2	8	1	0	1	1	2	3	0	3	0	7	1	1	22
	ORGLA07G0027500	2	0	5	5	2	2	12	4	2	0	2	7	1	0	5	0	13	2	2	22
	ORGLA05G0244400	0	0	1	1	0	0	4	2	0	1	2	3	4	0	1	1	4	0	0	22
	ORGLA05G0132500	0	0	3	3	1	0	8	7	0	2	4	2	2	0	7	0	20	2	2	14
	ORGLA12G0200500	2	1	12	8	1	4	24	2	0	1	2	5	4	0	3	0	11	2	2	34
	ORGLA01G0378500	0	0	4	3	1	3	8	2	0	0	1	5	6	2	2	3	6	2	2	24
	ORGLA10G0149500	0	0	3	0	0	1	0	0	0	0	0	6	4	1	6	0	8	6	6	34
	ORGLA12G0171200	1	0	4	3	0	2	6	2	2	0	0	8	6	0	3	0	12	1	1	14
	ORGLA12G0171200	1	0	4	3	0	2	6	2	2	0	0	7	6	0	2	0	10	1	1	14
		0.636364	0.0909091	3.72727	2.72727	0.545455	1.45455	7.45455	2	0.545455	0.454545	1.09091	4.90909	4	0.454545	3.45455	0.545455	10.0909	1.81818	1.81818	20.9091	3.43636
O glumaepatula
	OGLUM05G29540	0	0	2	1	0	0	6	2	0	1	2	3	4	0	1	1	4	0	0	20
	OGLUM01G21990	0	0	4	2	0	2	18	4	0	1	3	6	3	0	1	0	12	2	2	16
	OGLUM01G48280	0	0	4	3	1	3	8	2	0	0	1	5	6	2	2	3	6	3	3	28
	OGLUM12G21550	1	0	4	3	0	2	6	2	2	0	0	7	6	0	3	0	12	1	1	14
	OGLUM10G19820	0	0	2	0	0	1	10	0	0	0	0	5	4	1	3	0	5	6	6	28
	OGLUM05G16250	0	0	2	4	0	0	6	7	0	2	4	2	2	0	7	0	19	2	2	16
	OGLUM03G32250	1	0	4	2	0	3	8	1	0	1	1	3	2	0	2	0	4	1	1	10
	OGLUM03G29430	0	0	0	1	0	0	2	0	0	0	0	5	0	0	1	1	6	0	0	10
	OGLUM12G18710	2	1	15	10	1	5	28	1	0	0	1	3	4	0	4	0	8	0	2	32
		0.444444	0.111111	4.11111	2.88889	0.222222	1.77778	10.2222	2.11111	0.222222	0.555556	1.33333	4.33333	3.44444	0.333333	2.66667	0.555556	8.44444	1.66667	1.88889	19.3333	3.33333
O longistaminata
	OLONG_019505	0	0	1	1	0	0	2	0	0	0	0	2	3	1	1	0	3	2	2	12
	OLONG_001144	0	0	4	1	0	0	12	6	4	2	2	3	3	0	4	0	9	0	0	24
	OLONG_020093	1	0	4	4	0	2	6	0	0	0	0	7	6	0	3	0	11	1	1	16
	OLONG_020772	0	0	0	0	1	0	4	1	0	0	0	5	5	1	4	1	13	3	3	18
	OLONG_006315	0	0	4	0	0	1	12	1	0	0	1	8	5	1	5	0	9	6	6	26
	OLONG_002513	0	0	0	0	0	0	2	0	0	0	0	1	5	0	1	1	6	0	0	10
	OLONG_026333	2	0	5	5	2	2	16	4	2	0	2	7	1	0	5	0	13	2	2	22
	OLONG_015581	1	0	7	4	0	2	14	0	0	0	0	4	3	0	3	0	7	1	1	22
	OLONG_005187	0	0	4	2	3	0	10	3	0	0	1	2	2	0	6	0	15	0	0	6
	OLONG_006975	0	0	1	1	0	0	2	2	0	1	2	4	3	0	1	1	4	0	0	16
		0.4	0	3	1.8	0.6	0.7	8	1.7	0.6	0.3	0.8	4.3	3.6	0.3	3.3	0.3	9	1.5	1.5	17.2	2.945
O meridionalis
	OMERI07G01790	2	0	5	5	1	2	8	2	0	0	2	8	2	0	5	0	13	1	1	20
	OMERI03G25480	0	0	0	1	0	0	2	0	0	0	0	5	4	0	1	1	5	0	0	10
	OMERI12G14910	1	0	4	3	0	2	6	0	0	0	0	7	4	1	4	0	13	2	2	18
	OMERI10G15050	0	0	3	0	0	1	14	1	0	0	0	3	1	1	4	0	7	6	6	26
	OMERI03G29380	0	0	0	0	0	0	2	0	0	0	0	7	1	0	3	0	8	0	0	12
	OMERI01G17320	0	0	2	3	1	0	4	1	0	0	0	5	4	0	2	1	0	3	3	20
	OMERI05G23940	0	0	1	1	0	0	2	2	0	0	2	4	4	0	1	1	4	0	0	18
	OMERI01G19290	0	0	7	6	4	1	14	7	2	1	4	3	2	1	6	0	18	2	2	20
	OMERI01G40800	0	0	4	3	1	3	8	1	0	0	0	4	3	0	0	2	3	2	2	24
	OMERI11G15210	1	1	11	8	1	3	20	3	0	2	3	5	4	0	4	0	10	2	2	26
		0.4	0.1	3.7	3	0.8	1.2	8	1.7	0.2	0.3	1.1	5.1	2.9	0.3	3	0.5	8.1	1.8	1.8	19.4	3.17
O nivara
	ONIVA12G15540	2	0	0	6	1	4	24	2	0	1	2	6	4	0	3	0	11	1	1	30
	ONIVA05G15820	0	0	3	3	1	0	8	8	0	3	5	1	2	0	7	0	17	2	2	14
	ONIVA08G27020	0	0	3	0	0	1	10	0	0	0	0	5	4	1	5	0	7	5	5	30
	ONIVA03G07490	1	0	4	4	0	2	6	2	2	0	0	7	6	0	2	0	11	1	1	16
	ONIVA12G15810	1	0	7	4	1	3	14	4	2	0	2	6	1	0	5	0	13	2	2	24
	ONIVA05G29990	0	0	1	1	0	0	6	2	0	1	2	3	3	0	1	1	5	0	0	22
	ONIVA01G20950	0	0	6	4	0	2	24	5	0	1	4	5	2	1	2	0	13	3	3	24
	ONIVA03G34130	1	0	6	3	0	2	12	5	2	2	3	2	3	0	3	0	7	1	1	22
	ONIVA01G49970	0	0	4	3	1	3	8	2	0	0	1	5	6	2	2	3	6	2	2	24
	ONIVA03G30420	0	0	0	1	0	0	2	0	0	0	0	5	4	1	2	1	7	0	0	10
		0.5	0	3.4	2.9	0.4	1.7	11.4	3	0.6	0.8	1.9	4.5	3.5	0.5	3.2	0.5	9.7	1.7	1.7	21.6	3.675
O punctata
	OPUNC03G29780	0	0	7	6	1	2	16	6	2	0	3	7	10	2	2	2	11	1	1	14
	OPUNC12G15540	1	0	9	7	1	3	20	2	0	0	2	4	5	0	3	1	7	2	2	36
	OPUNC01G42930	0	0	3	2	1	3	8	4	0	1	3	5	7	1	2	2	7	3	3	20
	OPUNC07G03110	2	0	6	6	2	2	12	5	2	0	3	8	0	0	6	0	16	1	1	18
	OPUNC05G13410	0	0	9	12	2	2	16	5	2	2	3	3	1	1	4	0	19	0	0	12
	OPUNC12G18080	1	0	4	4	0	2	10	1	0	0	1	4	6	1	2	0	9	2	2	22
	OPUNC10G18200	0	0	4	0	0	0	10	0	0	0	0	1	2	1	6	0	13	5	5	24
	OPUNC03G26680	0	0	0	0	0	0	4	1	0	1	1	5	3	0	1	0	5	0	0	16
	OPUNC05G25690	1	1	7	5	0	1	12	4	2	0	0	5	6	0	2	0	6	1	1	12
		0.555556	0.111111	5.44444	4.66667	0.777778	1.66667	12	3.11111	0.888889	0.444444	1.77778	4.66667	4.44444	0.666667	3.11111	0.555556	10.3333	1.66667	1.66667	19.3333	3.89444
O rufipogon
	ORUFI12G18990	1	1	12	8	1	4	22	2	0	1	2	5	5	0	3	0	11	1	1	34
	ORUFI05G16490	0	0	3	4	1	0	8	6	0	2	3	1	2	0	6	0	15	1	1	10
	ORUFI05G30070	0	0	1	1	0	0	1	2	0	1	2	3	3	0	1	1	4	0	0	18
	ORUFI07G02910	0	0	0	0	0	0	2	2	0	0	2	12	1	0	1	0	6	0	0	14
	ORUFI12G22120	1	0	4	4	0	2	6	2	2	0	0	7	6	0	2	0	11	1	1	16
	ORUFI03G33990	1	0	6	3	0	2	12	5	2	2	3	2	3	0	4	0	9	1	1	22
	ORUFI01G20770	0	0	0	0	1	0	4	1	0	1	1	4	4	0	4	1	14	3	3	20
	ORUFI03G30340	0	0	0	1	0	0	4	1	0	0	1	5	4	0	1	1	5	0	0	10
	ORUFI10G20980	0	0	3	0	0	1	12	0	0	0	0	6	3	1	4	0	7	6	6	28
	ORUFI01G47420	0	0	4	3	1	3	8	2	0	0	1	5	6	2	2	3	6	2	2	24
		0.3	0.1	3.3	2.4	0.4	1.2	7.9	2.3	0.4	0.7	1.5	5	3.7	0.3	2.8	0.6	8.8	1.5	1.5	19.6	3.215
O sativa (indica)
	BGIOSGA010070	1	0	0	1	0	0	4	1	0	0	1	5	4	0	1	1	5	0	0	10
	BGIOSGA001873	1	0	4	4	0	2	6	2	2	0	0	7	6	0	2	0	11	1	1	16
	BGIOSGA020484	0	0	1	1	0	0	4	2	0	1	2	3	3	0	1	1	4	0	0	22
	BGIOSGA037680	2	1	12	8	1	4	24	2	0	1	2	4	4	0	3	0	9	2	2	34
	BGIOSGA019816	0	0	4	5	1	0	14	9	2	2	3	1	2	0	6	0	15	1	1	12
	BGIOSGA031326	0	0	3	0	0	1	12	0	0	0	0	5	4	1	4	0	6	4	4	26
	BGIOSGA001480	0	0	0	0	1	0	4	0	0	0	0	4	4	1	4	1	14	3	3	20
	BGIOSGA005174	0	0	4	3	1	3	8	2	0	0	1	5	6	2	2	3	6	2	2	26
	BGIOSGA009887	1	0	5	3	0	2	10	5	2	2	3	2	3	0	3	0	6	1	1	22
	BGIOSGA024816	0	0	1	1	0	0	4	2	0	1	2	3	3	0	1	1	4	0	0	22
		0.5	0.1	3.4	2.6	0.4	1.2	9	2.5	0.6	0.7	1.4	3.9	3.9	0.4	2.7	0.7	8	1.4	1.4	21	3.29
